# Supplementary material for: Structural variations in a non-coding region at 1q32.1 are responsible for the NYS7 locus in two large families
Source: Hum Genet. 2020 Apr 4;139(8):1057–64. doi: 10.1007/s00439-020-02156-0 (PMC7406531; doi:10.1007/s00439-020-02156-0)
Supplement: Supplementary file 1 — Supplementary file1 (XLSX 9 kb) [file 439_2020_2156_MOESM1_ESM.xlsx]

## Sheet: Sheet1
Table S1. Primers used to validate the two SVs and the other copy without SVs.
Primer name	Primer sequence (5'-3')
NYS7-M1-F	agaccatgggccaaagtgtt
NYS7-M1-R	agcatcagtagccgattcga
NYS7-M2-F	gcttttctcctggtgctttca
NYS7-M2-R	accattgtactcccagcctg
NYS7-WT-F	tcttactggcccatgagcaa
NYS7-WT-R	agtggcgtgatttctcctca
